# Supplementary material for: Variation in the Elastic Modulus and Increased Energy Dissipation Induced by Cyclic Straining of Argiope bruennichi Major Ampullate Gland Silk
Source: Biomimetics (Basel). 2023 Apr 18;8(2):164. doi: 10.3390/biomimetics8020164 (PMC10123757; doi:10.3390/biomimetics8020164)
Supplement: Supplementary file 1 [file biomimetics-08-00164-s001.zip]

Archive with 7 entries (7 files):
- biomimetics-2288967-supplementary.pdf
- Supplementary Figure 1_SEM micrographs.jpg
- Supplementary Figure 2a.tif
- Supplementary Figure 2b.tif
- Supplementary Figure 2c.tif
- Supplementary Figure 3.jpg
- Supplementary Figure 4.jpg
